# Supplementary material for: Effects of dietary lysine, methionine, and tryptophan on regulating GH-IGF system and modulation of inflammatory and immune response in Pangasius bocourti
Source: PLoS One. 2025 May 22;20(5):e0324549. doi: 10.1371/journal.pone.0324549 (PMC12097581; doi:10.1371/journal.pone.0324549)
Supplement: S1 Data — (XLSX) [file pone.0324549.s001.xlsx]

## Sheet: SI 
												Descriptives
														N	Mean	Std. Deviation	Std. Error	95% Confidence Interval for Mean		Minimum	Maximum
	EAA	A0	A1	A2	A3	A4	A5	A6	A7									Lower Bound	Upper Bound
	Methionine	2.45±0.005a	2.82±0.006b	3.63±0.01c	3.55±0.01c	3.93±0.05d	4.11± 0.01e	4.51±0.02f	6.92±0.02g			Cys	1st	15	3.9	0.0609449	0.0157359	3.86625	3.93375	3.84	3.98
	Tryptophan	3.64±0.009a	5.54±0.006d	4.93±0.008b	5.18±0.007c	8.34±0.06g	6.44±0.01e	6.35±0.04d	7.08±0.04f				2nd	15	1.74333	0.019518	0.00503953	1.73252	1.75414	1.73	1.77
	Valine	18.71±0.06b	17.63±0.02a	21.5±0.15c	22.55±0.05d	23.46±0.03e	23.56±0.38f	24.58±0.03g	28.21±0.12h				3rd	15	1.29667	0.0048795	0.00125988	1.29396	1.29937	1.29	1.3
	Isoleucine	25.49±5.91b	24.29±0.83a	28.32±0.05c	29.32±0.86d	35.82±0.38f	42.45± 0.06g	46.93±0.43h	59.01±0.02i				4th	15	1.48533	0.00516398	0.00133333	1.48247	1.48819	1.48	1.49
	Leucine	3.39±0.03a	4.71±0.04d	4.47±0.51c	3.84±0.03b	5.96±0.01e	5.98±0.05e	5.04±0.03d	6.23±0.64f				5th	15	1.71933	0.0671317	0.0173333	1.68216	1.75651	1.65	1.78
	Phenylalanine	9.85± 0.03a	12.05±0.62 c	11.41±0.08b	12.59±0.07 d	14.01±0.84e	14.85±0.54f	15.23±0.41g	16.21±1.01h				6th	15	5.738	0.0464758	0.012	5.71226	5.76374	5.69	5.78
	Histidine	0.72± 0.01a	0.84±0.04b	0.85±0.04b	0.85±0.04b	0.84 ± 0.03b	0.87±0.03c	1.84±0.03d	1.90±0.03a				7th	15	6.934	0.0619677	0.016	6.89968	6.96832	6.87	6.99
	Lysine	23.57±0.76a	33.27±0.71b	35.02±0.06	33.64±1.14c	42.78±1.32d	46.89±0.68	52.62±0.11	54.41±0.39e				8th	15	0.966667	0.0048795	0.00125988	0.963964	0.969369	0.96	0.97
	Arginine	9.28±0.06a	9.68±0.02c	9.51±0.03b	9.53±0.01b	9.85±0.03d	9.95±0.04e	9.54±0.09b	9.77±0.06f				Total	120	2.97292	2.14025	0.195378	2.58605	3.35978	0.96	6.99
	Ornithine	11.00±0.11a	12.00 ±0.88b	14.01±0.39d	13.00±0.39c	23.01±0.19e	25.00±0.15f	27.21±0.63g	27.41±0.41h			aspartic	1st	15	593.73	0.0470562	0.0121499	593.704	593.756	593.68	593.79
	NEAA	A0	A1	A2	A3	A4	A5	A6	A7				2nd	15	920.52	0.0439155	0.0113389	920.496	920.544	920.49	920.58
	Cysteine	0.68±0.02a	0.78±0.02b	0.84±0.01c	0.91±0.03d	1.09±0.01e	1.32±0.04f	1.74±0.03g	1.92±0.02h				3rd	15	761.477	0.0677882	0.0175028	761.439	761.514	761.4	761.56
	Aspartic Acid	45.72±0.01a	46.72±0.01c	46.01±0.03b	47.10±0.03d	48.21±0.02f	47.09 ±0.08d	48.03±0.19e	50.21±0.04g				4th	15	973.917	0.0516398	0.0133333	973.888	973.945	973.87	973.97
	Asparagine	62.69±0.05a	63.69±0.05b	64.21±0.07c	64.51±0.12d	67.71±0.04f	66.21±0.04e	69.21±0.05g	72.00±0.06h				5th	15	1009.46	0.00516398	0.00133333	1009.45	1009.46	1009.45	1009.46
	Serine	37.21±0.81a	37.81±0.81c	38.02±0.05d	37.21±0.03b	41.21±0.04e	43.01±0.04f	48.20±0.03g	52.01±0.02h				6th	15	668.233	0.0413118	0.0106667	668.21	668.256	668.19	668.27
	Glutamine	22.76±0.58a	23.36±0.58b	24.21±0.59d	23.49±0.81c	24.62±0.6e	26.00±0.81f	26.31±0.58g	27.23±0.64h				7th	15	1776.32	0.0619677	0.016	1776.29	1776.36	1776.26	1776.38
	Glycine	57.21±0.04a	58.41±0.04b	57.36±0.62c	58.91±0.64d	62.61±0.03e	63.59±0.07f	64.81±0.04g	66.21±1.01h				8th	15	455.543	0.48795	0.125988	455.273	455.814	455.21	456.21
	Alanine	26.00±0.03a	26.70±0.03b	27.70±0.03c	28.01±0.03d	29.03±0.05e	29.21±0.05e	32.21±0.03f	36.06±0.05g				Total	120	894.9	380.708	34.7538	826.084	963.716	455.21	1776.38
	Proline	50.15±0.02a	50.85±0.01b	50.41±0.03b	51.54±0.05c	63.57±0.05d	65.16±0.57f	64.05±0.58e	66.41±0.39g			Asparagine	1st	15	699.753	0.019518	0.00503953	699.743	699.764	699.74	699.78
	Tyrosine	1.67±0.03 a	1.87±0.05 b	1.95±0.03c	1.98±0.01d	2.13±0.04e	2.23±0.01f	3.42±0.05g	3.77±0.06h				2nd	15	407.707	0.0536745	0.0138587	407.677	407.736	407.67	407.78
	Threonine	9.13±0.36 a	10.13±0.06b	11.22±0.67c	12.01±0.67d	12.04±0.9d	12.71±0.41e	12.91±1.85f	12.97±0.61g				3rd	15	339.51	0.029277	0.00755929	339.494	339.526	339.49	339.55
													4th	15	426.699	0.0671317	0.0173333	426.662	426.737	426.63	426.76
													5th	15	459.419	0.0671317	0.0173333	459.382	459.457	459.35	459.48
													6th	15	313.59	0.0774597	0.02	313.547	313.633	313.52	313.67
													7th	15	292.111	0.0877876	0.0226667	292.062	292.159	292.02	292.19
													8th	15	276.227	0.0243975	0.00629941	276.213	276.24	276.21	276.26
													Total	120	401.877	129.095	11.7847	378.542	425.212	276.21	699.78
												Serine	1st	15	757.153	0.930949	0.24037	756.638	757.669	756.42	758.42
													2nd	15	735.443	0.0243975	0.00629941	735.43	735.457	735.41	735.46
													3rd	15	700.767	0.019518	0.00503953	700.756	700.777	700.74	700.78
													4th	15	1016.19	0.0516398	0.0133333	1016.16	1016.22	1016.14	1016.24
													5th	15	1027.62	0.010328	0.00266667	1027.61	1027.63	1027.61	1027.63
													6th	15	1039.2	0.0464758	0.012	1039.18	1039.23	1039.16	1039.25
													7th	15	1294.28	0.0154919	0.004	1294.27	1294.28	1294.26	1294.29
													8th	15	432.291	0.489919	0.126497	432.019	432.562	431.95	432.96
													Total	120	875.367	252.474	23.0476	829.731	921.004	431.95	1294.29
												Glutamine	1st	15	231.853	0.0048795	0.00125988	231.851	231.856	231.85	231.86
													2nd	15	234.453	1.51265	0.390563	233.616	235.291	233.42	236.52
													3rd	15	228.883	0.803267	0.207403	228.438	229.328	227.95	229.85
													4th	15	243.093	0.516398	0.133333	242.807	243.379	242.56	243.56
													5th	15	243.657	1.0328	0.266667	243.085	244.229	242.59	244.59
													6th	15	247.117	0.516398	0.133333	246.831	247.403	246.65	247.65
													7th	15	3846.83	0.88304	0.228	3846.34	3847.32	3845.92	3847.63
													8th	15	226.873	1.42762	0.36861	226.083	227.664	225.54	228.74
													Total	120	687.845	1199.01	109.454	471.115	904.576	225.54	3847.63
												Glycine	1st	15	71.3733	0.48795	0.125988	71.1031	71.6436	71.04	72.04
													2nd	15	73.6333	0.502589	0.129768	73.355	73.9117	73.29	74.32
													3rd	15	74.8133	0.0341565	0.00881917	74.7944	74.8322	74.79	74.86
													4th	15	75.588	0.0464758	0.012	75.5623	75.6137	75.54	75.63
													5th	15	73.5033	0.0516398	0.0133333	73.4747	73.5319	73.45	73.55
													6th	15	56.244	0.0154919	0.004	56.2354	56.2526	56.23	56.26
													7th	15	85.4	1.54919	0.4	84.5421	86.2579	83.8	86.8
													8th	15	68.7813	0.00833809	0.00215289	68.7767	68.786	68.77	68.79
													Total	120	72.4171	7.66082	0.699334	71.0323	73.8018	56.23	86.8
												Alanine	1st	15	168.113	0.0341565	0.00881917	168.094	168.132	168.09	168.16
													2nd	15	197.257	0.039036	0.0100791	197.235	197.278	197.23	197.31
													3rd	15	179.443	0.048795	0.0125988	179.416	179.47	179.41	179.51
													4th	15	240.201	0.0877876	0.0226667	240.152	240.249	240.11	240.28
													5th	15	238.913	0.0516398	0.0133333	238.885	238.942	238.86	238.96
													6th	15	268.127	0.0361478	0.00933333	268.107	268.147	268.09	268.16
													7th	15	303.387	0.0516398	0.0133333	303.358	303.415	303.34	303.44
													8th	15	128.6	0.0439155	0.0113389	128.576	128.624	128.57	128.66
													Total	120	215.505	53.9398	4.92401	205.755	225.255	128.57	303.44
												Proline	1st	15	70.68	0.0422577	0.0109109	70.6566	70.7034	70.63	70.73
													2nd	15	72.3733	0.048795	0.0125988	72.3463	72.4004	72.34	72.44
													3rd	15	71.4533	0.048795	0.0125988	71.4263	71.4804	71.42	71.52
													4th	15	73.61	0.154919	0.04	73.5242	73.6958	73.45	73.75
													5th	15	73.9933	0.981156	0.253333	73.45	74.5367	72.98	74.88
													6th	15	73.722	0.511234	0.132	73.4389	74.0051	73.26	74.25
													7th	15	76.3233	0.516398	0.133333	76.0374	76.6093	75.79	76.79
													8th	15	69.22	0.0146385	0.00377964	69.2119	69.2281	69.21	69.24
													Total	120	72.6719	2.12842	0.194297	72.2872	73.0566	69.21	76.79
												Tyrosine	1st	15	3.91	0.0514087	0.0132737	3.88153	3.93847	3.87	3.98
													2nd	15	2.20667	0.039036	0.0100791	2.18505	2.22828	2.18	2.26
													3rd	15	2.94333	0.0175933	0.00454257	2.93359	2.95308	2.92	2.96
													4th	15	3.52933	0.0671317	0.0173333	3.49216	3.56651	3.46	3.59
													5th	15	4.22067	0.010328	0.00266667	4.21495	4.22639	4.21	4.23
													6th	15	4.37333	0.0516398	0.0133333	4.34474	4.40193	4.32	4.42
													7th	15	5.76333	0.10328	0.0266667	5.70614	5.82053	5.67	5.87
													8th	15	2.46333	0.048795	0.0125988	2.43631	2.49036	2.43	2.53
													Total	120	3.67625	1.08884	0.0993974	3.47943	3.87307	2.18	5.87
												Threonine	1st	15	398.86	0.0304725	0.00786796	398.843	398.877	398.82	398.89
													2nd	15	192.183	1.9518	0.503953	191.102	193.264	190.85	194.85
													3rd	15	166.453	0.450502	0.116319	166.204	166.703	166.06	167.06
													4th	15	214.597	0.0258199	0.00666667	214.582	214.611	214.57	214.62
													5th	15	230.837	0.0516398	0.0133333	230.808	230.865	230.79	230.89
													6th	15	152.921	0.0206559	0.00533333	152.91	152.933	152.9	152.94
													7th	15	133.103	2.06559	0.533333	131.959	134.247	130.97	134.97
													8th	15	125.093	1.9518	0.503953	124.012	126.174	123.76	127.76
													Total	120	201.756	82.644	7.54433	186.817	216.695	123.76	398.89

## Sheet: S2
															Descriptives
		Parameters	A0	A1	A2	A3	A4	A5	A6	A7							N	Mean	Std. Deviation	Std. Error	95% Confidence Interval for Mean		Minimum	Maximum					TBW
		TBW (g)	22.58±0.28a	24.88±0.28b	24.62±0.36c	25.92±0.36d	28.58±0.42e	27.82±0.42f	29.69±0.42g	35.50±0.27h											Lower Bound	Upper Bound							Month		N	Subset for alpha = 0.05
		TBL (cm)	9.83±0.12a	9.85±0.12b	9.86±0.12b	9.87±0.12c	10.42±0.12d	10.44±0.12e	10.58f±0.12a	11.42±0.12g					TBW	1ST	15	22.58	3.15936e-15	8.15742e-16	22.58	22.58	22.58	22.58								1	2	3	4	5	6	7	8
		FCR	1.31±0.005g	1.31±0.005g	1.23±0.008e	1.29±0.008f	0.99±0.005c	1.03±0.005d	0.95±0.01b	0.71±0.004a						2ND	15	24.88	0	0	24.88	24.88	24.88	24.88					Duncana	1ST	15	22.58
		K (%)	2.25±0.005f	2.25±0.005f	2.17±0.008e	1.89±0.01d	1.55±0.005c	1.54±0.005c	1.42±0.008b	1.37±0.005a						3RD	15	24.62	0	0	24.62	24.62	24.62	24.62						3RD	15		24.62
		HSI (%)	1.08±0.02a	1.26±0.06a	1.25±0.02a	1.28±0.06a	1.37±0.06c	1.39±0.06c	1.48±0.11b	1.68±0.09d						4TH	15	25.92	6.66665e-15	1.72132e-15	25.92	25.92	25.92	25.92						2ND	15			24.88
		VSI (%)	1.48±0.04b	1.48±0.35b	1.48±0.04b	1.49±0.06a	2.01±0.14d	2.11±0.14d	2.65±0.07c	2.85±0.23e						5TH	15	28.58	6.66665e-15	1.72132e-15	28.58	28.58	28.58	28.58						4TH	15				25.92
		SGR (%/day)	0.44±0.005a	0.46±0.005a	0.47±0.005a	0.49±0.008b	0.53±0.005d	0.54±0.005e	0.61±0.003c	0.87±0.005f						6TH	15	27.82	2.68101e-15	6.92234e-16	27.82	27.82	27.82	27.82						6TH	15					27.82
																7TH	15	29.69	1.54347e-15	3.98522e-16	29.69	29.69	29.69	29.69						5TH	15						28.58
																8.00	15	35.5	0	0	35.5	35.5	35.5	35.5						7TH	15							29.69
																Total	120	27.4488	3.75576	0.342852	26.7699	28.1276	22.58	35.5						8.00	15								35.5
															TBL	1ST	15	9.83	0	0	9.83	9.83	9.83	9.83						Sig.		1	1	1	1	1	1	1	1
																2ND	15	9.85	1.01942e-15	2.63212e-16	9.85	9.85	9.85	9.85					Means for groups in homogeneous subsets are displayed.
																3RD	15	9.86	6.47806e-16	1.67263e-16	9.86	9.86	9.86	9.86					a. Uses Harmonic Mean Sample Size = 15.000.
																4TH	15	9.87	1.01942e-15	2.63212e-16	9.87	9.87	9.87	9.87
																5TH	15	10.42	0	0	10.42	10.42	10.42	10.42					TBL
																6TH	15	10.44	0	0	10.44	10.44	10.44	10.44					Month		N	Subset for alpha = 0.05
																7TH	15	10.58	0	0	10.58	10.58	10.58	10.58								1	2	3	4	5	6	7	8
																8.00	15	11.42	6.47806e-16	1.67263e-16	11.42	11.42	11.42	11.42					Duncana	1ST	15	9.83
																Total	120	10.2837	0.522589	0.0477056	10.1893	10.3782	9.83	11.42						2ND	15		9.85
															FCR	1ST	15	1.31	1.69227e-16	4.36941e-17	1.31	1.31	1.31	1.31						3RD	15			9.86
																2ND	15	1.31	1.69227e-16	4.36941e-17	1.31	1.31	1.31	1.31						4TH	15				9.87
																3RD	15	1.23	1.69227e-16	4.36941e-17	1.23	1.23	1.23	1.23						5TH	15					10.42
																4TH	15	1.29	1.9746e-16	5.09839e-17	1.29	1.29	1.29	1.29						6TH	15						10.44
																5TH	15	0.99	7.89111e-17	2.03748e-17	0.99	0.99	0.99	0.99						7TH	15							10.58
																6TH	15	1.03	1.27427e-16	3.29015e-17	1.03	1.03	1.03	1.03						8.00	15								11.42
																7TH	15	0.95	7.88181e-17	2.03507e-17	0.95	0.95	0.95	0.95						Sig.		1	1	1	1	1	1	1	1
																8.00	15	0.71	4.04879e-17	1.04539e-17	0.71	0.71	0.71	0.71					Means for groups in homogeneous subsets are displayed.
																Total	120	1.1025	0.204801	0.0186956	1.06548	1.13952	0.71	1.31					a. Uses Harmonic Mean Sample Size = 15.000.
															K	1ST	15	2.25	0	0	2.25	2.25	2.25	2.25
																2ND	15	2.25	0	0	2.25	2.25	2.25	2.25					FCR
																3RD	15	2.17	3.78993e-16	9.78555e-17	2.17	2.17	2.17	2.17					Month		N	Subset for alpha = 0.05
																4TH	15	1.89	2.54416e-16	6.56899e-17	1.89	1.89	1.89	1.89								1	2	3	4	5	6	7
																5TH	15	1.55	2.54416e-16	6.56899e-17	1.55	1.55	1.55	1.55					Duncana	8.00	15	0.71
																6TH	15	1.54	1.9746e-16	5.09839e-17	1.54	1.54	1.54	1.54						7TH	15		0.95
																7TH	15	1.42	8.09757e-17	2.09078e-17	1.42	1.42	1.42	1.42						5TH	15			0.99
																8.00	15	1.37	1.9746e-16	5.09839e-17	1.37	1.37	1.37	1.37						6TH	15				1.03
																Total	120	1.805	0.356665	0.0325589	1.74053	1.86947	1.37	2.25						3RD	15					1.23
															SGR	1ST	15	1.08	0	0	1.08	1.08	1.08	1.08						4TH	15						1.29
																2ND	15	1.26	0	0	1.26	1.26	1.26	1.26						1ST	15							1.31
																3RD	15	1.25	0	0	1.25	1.25	1.25	1.25						2ND	15							1.31
																4TH	15	1.28	1.27427e-16	3.29015e-17	1.28	1.28	1.28	1.28						Sig.		1	1	1	1	1	1	1
																5TH	15	1.37	1.9746e-16	5.09839e-17	1.37	1.37	1.37	1.37					Means for groups in homogeneous subsets are displayed.
																6TH	15	1.39	2.54416e-16	6.56899e-17	1.39	1.39	1.39	1.39					a. Uses Harmonic Mean Sample Size = 15.000.
																7TH	15	1.48	1.76859e-16	4.56647e-17	1.48	1.48	1.48	1.48
																8.00	15	1.68	7.83345e-17	2.02259e-17	1.68	1.68	1.68	1.68
																Total	120	1.34875	0.167916	0.0153286	1.3184	1.3791	1.08	1.68
															HSI	1ST	15	1.48	1.76859e-16	4.56647e-17	1.48	1.48	1.48	1.48
																2ND	15	1.48	1.76859e-16	4.56647e-17	1.48	1.48	1.48	1.48
																3RD	15	1.48	1.76859e-16	4.56647e-17	1.48	1.48	1.48	1.48
																4TH	15	1.49	8.09757e-17	2.09078e-17	1.49	1.49	1.49	1.49
																5TH	15	2.01	3.78993e-16	9.78555e-17	2.01	2.01	2.01	2.01
																6TH	15	2.11	0	0	2.11	2.11	2.11	2.11
																7TH	15	2.65	2.54854e-16	6.5803e-17	2.65	2.65	2.65	2.65
																8.00	15	2.85	5.08831e-16	1.3138e-16	2.85	2.85	2.85	2.85
																Total	120	1.94375	0.526985	0.0481069	1.84849	2.03901	1.48	2.85
															VSI	1ST	15	0.44	5.51113e-17	1.42297e-17	0.44	0.44	0.44	0.44
																2ND	15	0.46	2.41167e-17	6.2269e-18	0.46	0.46	0.46	0.46
																3RD	15	0.47	1.04166e-16	2.68956e-17	0.47	0.47	0.47	0.47
																4TH	15	0.49	1.04166e-16	2.68956e-17	0.49	0.49	0.49	0.49
																5TH	15	0.53	8.46133e-17	2.18471e-17	0.53	0.53	0.53	0.53
																6TH	15	0.54	0	0	0.54	0.54	0.54	0.54
																7TH	15	0.61	6.37135e-17	1.64508e-17	0.61	0.61	0.61	0.61
																8.00	15	0.87	1.10223e-16	2.84593e-17	0.87	0.87	0.87	0.87
																Total	120	0.55125	0.131261	0.0119825	0.527524	0.574976	0.44	0.87

## Sheet: S3
											Descriptives
													N	Mean	Std. Deviation	Std. Error	95% Confidence Interval for Mean		Minimum	Maximum					ANOVA
																	Lower Bound	Upper Bound											Sum of Squares	df	Mean Square	F	Sig.					IGF
											IGF	1ST	15	1.004	0.021314	0.00550325	0.992197	1.0158	0.98	1.03					IGF	Between Groups	(Combined)		13.4588	7	1.92269	17422.4	6.13183e-167					Month		N	Subset for alpha = 0.05
												2ND	15	1.04	0.020702	0.00534522	1.02854	1.05146	1.01	1.07							Linear Term	Contrast	3.53476	1	3.53476	32030.1	1.72632e-139								1	2	3	4	5	6
												3RD	15	1	0	0	1	1	1	1								Deviation	9.92405	6	1.65401	14987.8	3.35261e-160					Duncana	3RD	15	1
												4TH	15	1.46	1.9746e-16	5.09839e-17	1.46	1.46	1.46	1.46							Quadratic Term	Contrast	2.95406	1	2.95406	26768.2	3.848e-135						8.00	15	1
												5TH	15	1.53	1.25743e-16	3.24666e-17	1.53	1.53	1.53	1.53								Deviation	6.96999	5	1.394	12631.7	2.51664e-152						1ST	15	1.004
												6TH	15	1.6	1.57232e-16	4.05971e-17	1.6	1.6	1.6	1.6						Within Groups			0.01236	112	0.000110357								2ND	15		1.04
												7TH	15	1.93	9.64667e-17	2.49076e-17	1.93	1.93	1.93	1.93						Total			13.4712	119									4TH	15			1.46
												8.00	15	1	0	0	1	1	1	1					IL6	Between Groups	(Combined)		2.412	7	0.344571	3.49319e+31	0						5TH	15				1.53
												Total	120	1.3205	0.336457	0.0307142	1.25968	1.38132	0.98	1.93							Linear Term	Contrast	0.750893	1	0.750893	7.61238e+31	0						6TH	15					1.6
											IL6	1ST	15	1.27	1.69227e-16	4.36941e-17	1.27	1.27	1.27	1.27								Deviation	1.66111	6	0.276851	2.80665e+31	0						7TH	15						1.93
												2ND	15	0.97	7.88181e-17	2.03507e-17	0.97	0.97	0.97	0.97							Quadratic Term	Contrast	1.42857	1	1.42857	1.44825e+32	0						Sig.		0.33036	1	1	1	1	1
												3RD	15	0.95	7.88181e-17	2.03507e-17	0.95	0.95	0.95	0.95								Deviation	0.232536	5	0.0465071	4.71479e+30	0					Means for groups in homogeneous subsets are displayed.
												4TH	15	0.82	1.27208e-16	3.28449e-17	0.82	0.82	0.82	0.82						Within Groups			1.10478e-30	112	9.8641e-33							a. Uses Harmonic Mean Sample Size = 15.000.
												5TH	15	0.83	3.91673e-17	1.01129e-17	0.83	0.83	0.83	0.83						Total			2.412	119
												6TH	15	0.86	6.28713e-17	1.62333e-17	0.86	0.86	0.86	0.86					IL10	Between Groups	(Combined)		2.69981	7	0.385687	4.58514e+31	0					IL6
												7TH	15	0.82	1.27208e-16	3.28449e-17	0.82	0.82	0.82	0.82							Linear Term	Contrast	1.88108	1	1.88108	2.23627e+32	0					Month		N	Subset for alpha = 0.05
												8.00	15	1	0	0	1	1	1	1								Deviation	0.818732	6	0.136455	1.62221e+31	0								1	2	3	4	5	6	7
												Total	120	0.94	0.142369	0.0129964	0.914266	0.965734	0.82	1.27							Quadratic Term	Contrast	0.0910804	1	0.0910804	1.08278e+31	0					Duncana	4TH	15	0.82
											IL10	1ST	15	1.24	0	0	1.24	1.24	1.24	1.24								Deviation	0.727652	5	0.14553	1.7301e+31	0						7TH	15	0.82
												2ND	15	1.27	1.69227e-16	4.36941e-17	1.27	1.27	1.27	1.27						Within Groups			9.42108e-31	112	8.41168e-33								5TH	15		0.83
												3RD	15	1.24	0	0	1.24	1.24	1.24	1.24						Total			2.69981	119									6TH	15			0.86
												4TH	15	1.22	1.27427e-16	3.29015e-17	1.22	1.22	1.22	1.22																			3RD	15				0.95
												5TH	15	1.14	1.27427e-16	3.29015e-17	1.14	1.14	1.14	1.14																			2ND	15					0.97
												6TH	15	1.08	0	0	1.08	1.08	1.08	1.08																			8.00	15						1
												7TH	15	0.8	7.86159e-17	2.02985e-17	0.8	0.8	0.8	0.8																			1ST	15							1.27
												8.00	15	1	0	0	1	1	1	1																			Sig.		1	1	1	1	1	1	1
												Total	120	1.12375	0.150624	0.01375	1.09652	1.15098	0.8	1.27																		Means for groups in homogeneous subsets are displayed.
																																						a. Uses Harmonic Mean Sample Size = 15.000.
																																						IL10
																																						Month		N	Subset for alpha = 0.05
																																									1	2	3	4	5	6	7
																																						Duncana	7TH	15	0.8
																																							8.00	15		1
																																							6TH	15			1.08
																																							5TH	15				1.14
																																							4TH	15					1.22
																																							1ST	15						1.24
																																							3RD	15						1.24
																																							2ND	15							1.27
																																							Sig.		1	1	1	1	1	1	1
																																						Means for groups in homogeneous subsets are displayed.
																																						a. Uses Harmonic Mean Sample Size = 15.000.

## Sheet: S4
				After growth experiment														Parameters	A0	A1	A2	A3	A4	A5	A6	A7
				Parameters	A0	A1	A2	A3	A4	A5	A6	A7						Moisture (%)	71.00±0.97f	72.00±1.08g	68.00±0.57d	69.01±0.98e	70.01±1.39f	65.21±0.73b	67.01±0.57c	66.00±0.83a
				Glucose(mg/dL)	89.21±0.57c	87.11±0.57c	89.01±0.57c	77.21±1.21ab	75.00±0.88ab	74.12±2.08b	75.32±0.88ab	71.23±1.85a						Crude Protein (%)	15.06±0.22a	18.37±0.03c	15.75±0.03a	15.75±0.03a	17.45±0.15b	17.45±0.15b	19.25±0.01d	21.01±0.05e
				Hb (g/dl)	6.91±0.08a	8.82±0.05c	7.82±0.05b	9.321±0.12d	9.81±0.15e	10.61±0.15f	10.81±0.05f	11.61±0.05e						Crude Fat (%)	10.48±0.26d	6.51±0.08a	10.51±0.14e	10.46±0.14d	6.74±0.01a	9.24±0.01c	8.16±0.61b	9.24±0.01c
				WBC (µL)	4.42±0.12a	4.91±0.08b	4.71±0.08ab	4.91±0.03b	5.64±0.08c	5.61±0.05c	5.82±0.05c	6.32±0.12d						Crude Ash (%)	4.31±0.31b	4.23±0.08b	4.50±0.03b	3.83±0.02a	5.11±0.09c	7.43±0.12d	5.10±0.09c	3.36±0.02a
				RBC (µL)	4.42±0.05b	4.51±0.05b	4.82±0.03c	4.42±0.08b	4.11±0.03a	5.22±0.05d	5.61±0.03e	5.82±0.03e
				MCV (fL)	156.00±0.57b	135.00±0.57a	133.01±1.45a	167.02±0.57c	156.00±0.88b	171.00±1.8c	157.00±0.57b	167.00±0.57c
				HCT (%)	20.51±0.08a	25.00±0.05c	22.41±0.05b	28.21±0.08d	25.21±0.08c	32.02±0.08f	30.42±0.08e	32.02±0.05f
				Platelets(µL)	199.21±0.57c	121.02±1.85a	211.01±0.57d	189.21±0.57b	261.01±0.88g	244.21±0.8e	254.21±0.88f	275.01±2.96h
				MCH (%)	41.02±0.88ab	41.22±0.57a	43.21±1.52abc	46.01±0.57bc	46.31±1.21c	46.23±0.57bc	44.23±0.57abc	56.23±0.88d
				After Streptococcus iniae bacterial challenge
				Parameters	-ve A0	+ve A0	A1	A2	A3	A4	A5	A6	A7
				Glucose(mg/dL)	75.00±0.88a	115.00±2.88e	98.21±0.33bc	103.21±0.57d	97.21±1.21bc	92.00±1.85ab	97.21±0.57bc	94.03±2.91ab	87.01±0.88b
				Hb (g/dl)	8.71±0.12d	3.22±0.08a	3.61±0.32b	3.72±0.05c	3.76±0.03c	4.53±0.08e	4.11±0.08d	4.91±0.08f	5.71±0.03g
				WBC (µL)	5.32±0.08e	2.82±0.05a	3.61±0.08c	3.81±0.08c	3.32±0.08b	3.82±0.05c	3.82±0.05c	4.51±0.05d	4.62±0.05d
				RBC (µL)	3.84±0.08c	2.82±0.05a	2.64±0.05a	2.82±0.03a	3.52±0.05b	3.51±0.03bc	4.52±0.05d	4.61±0.03de	4.71±0.03e
				MCV (fL)	156.00±0.57c	144.21±2.18a	165.04±2.96d	145.0±0.88ab	153.0±1.76bc	156.00±0.8c	143.00±1.76a	138.00±0.33a	144.0±0.66a
				HCT (%)	11.21±0.08ab	10.23±0.08a	12.54±0.05c	13.34±0.12c	12.06±0.21bc	22.03±0.51ef	14.23±0.08d	21.01±0.21e	22.21±0.08f
				Platelets(µL)	199.01±0.57f	151.03±1.85a	165.01±2.88bc	162.01±0.33ab	173.31±1.52bc	176.3±3.17cd	187.1±1.15de	187.21±4.61ef	196.1±0.33ef
				MCH (%)	44.24±0.57bc	32.24±1.45a	42.02±0.88b	44.23±0.33bc	47.42±0.88d	47.21±0.88c	46.02±0.57d	47.21±1.45c	49.21±0.88e
				Hemoglobin (Hb), white blood cells (WBC), red blood cells (RBC), mean corpuscle volume (MCV), haematocrit (HCT), mean corpuscular hemoglobin (MCH), µL – microliter, fL- femtoliter.
